# Supplementary material for: Impact of SARS-CoV-2 Infection in Children with Asthma and Impact of COVID-19 Vaccination: Current Evidence and Review of the Literature
Source: Microorganisms. 2023 Jul 4;11(7):1745. doi: 10.3390/microorganisms11071745 (PMC10383403; doi:10.3390/microorganisms11071745)
Supplement: Supplementary file 1 [file microorganisms-11-01745-s001.zip]

Archive with 1 entries (1 files):
- microorganisms-2399313-supplementary.pdf
